# Supplementary material for: Patient-Oriented Priorities for Pediatric Erythromelalgia: A Priority-Setting Process
Source: Children (Basel). 2025 Nov 2;12(11):1477. doi: 10.3390/children12111477 (PMC12650981; doi:10.3390/children12111477)
Supplement: Supplementary file 1 [file children-12-01477-s001.zip]

Archive with 1 entries (1 files):
- children-3924051-supplementary.pdf
